# Supplementary material for: Exploring Applications of Artificial Intelligence in Critical Care Nursing: A Systematic Review
Source: Nurs Rep. 2025 Feb 4;15(2):55. doi: 10.3390/nursrep15020055 (PMC11857867; doi:10.3390/nursrep15020055)
Supplement: Supplementary file 1 [file nursrep-15-00055-s001.zip]

Archive with 1 entries (1 files):
- nursrep-3423194-supplementary.pdf
